# Supplementary material for: Optimizing Antifungal Use Through Interdisciplinary Intervention in the Hematology Unit
Source: J Fungi (Basel). 2026 Feb 11;12(2):127. doi: 10.3390/jof12020127 (PMC12942500; doi:10.3390/jof12020127)
Supplement: Supplementary file 1 [file jof-12-00127-s001.zip]

Archive with 1 entries (1 files):
- jof-4017267-supplementary.pdf
